# Supplementary material for: Validating Causal Diagrams of Human Health Risks for Spaceflight: An Example Using Bone Data from Rodents
Source: Biomedicines. 2022 Sep 5;10(9):2187. doi: 10.3390/biomedicines10092187 (PMC9496259; doi:10.3390/biomedicines10092187)
Supplement: Supplementary file 1 [file biomedicines-10-02187-s001.zip]

Archive with 1 entries (1 files):
- biomedicines-1821134-supplementary.pdf
